# Supplementary material for: A Geographic Analysis about the Spatiotemporal Pattern of Breast Cancer in Hangzhou from 2008 to 2012
Source: PLoS One. 2016 Jan 25;11(1):e0147866. doi: 10.1371/journal.pone.0147866 (PMC4726732; doi:10.1371/journal.pone.0147866)
Supplement: S1 Table — (XLSX) [file pone.0147866.s004.xlsx]

## Sheet: 2008
乡镇名称	女性甲状腺
万市镇	5
三口镇	2
三都镇	3
上官乡	0
下沙街道	8
下涯镇	3
东洲街道	11
东湖街道	3
中泰乡	1
中洲镇	1
临岐镇	1
临平街道	29
临江街道	0
临浦镇	15
义桥镇	12
义蓬街道	16
乐平乡	1
乔司镇	9
九堡镇	11
乾潭镇	3
五常街道	2
仁和镇	12
仓前镇	6
余杭镇	14
党湾镇	6
凤川镇	5
分水镇	6
前进街道	0
北干街道	33
千岛湖镇	14
千洪乡	1
半山镇	6
南星街道	14
南苑街道	5
南阳街道	13
双浦镇	11
受降镇	1
合村乡	0
场口镇	5
坎山镇	20
城厢街道	75
塘栖镇	24
大同镇	4
大市镇	0
大峡谷镇	1
大慈岩镇	3
太湖源镇	4
太阳镇	1
姜家镇	1
威坪镇	3
宁围镇	33
安阳乡	0
宋村乡	0
富文乡	0
富春江镇	11
富春街道	29
寿昌镇	3
屏门乡	0
岛石镇	0
崇贤镇	8
左口乡	0
常安镇	2
常绿镇	2
康桥镇	5
径山镇	4
戴村镇	10
所前镇	7
文昌镇	1
新合乡	0
新塘街道	18
新安江街道	16
新桐乡	2
新湾街道	14
新登镇	17
新街镇	27
於潜镇	6
旧县街道	2
昌化镇	1
星桥街道	1
春建乡	0
春江街道	3
更楼街道	5
李家镇	0
杨村桥镇	0
板桥乡	1
枫树岭镇	3
桐君街道	14
梅城镇	12
梓桐镇	0
楼塔镇	3
横村镇	1
横畈镇	2
横路乡	0
永昌镇	2
江南镇	5
汾口镇	0
河上镇	6
河庄街道	11
河桥镇	2
洋溪街道	0
浦沿街道	6
浦阳镇	14
浪川乡	1
清凉峰镇	2
渌渚镇	0
渔山乡	1
湍口镇	0
湖源乡	0
潜川镇	2
灵桥镇	1
王阜乡	2
环山乡	4
玲珑街道	8
瑶山乡	2
瑶琳镇	8
瓜沥镇	26
瓶窑镇	5
界首乡	0
留下街道	5
白杨街道	5
百江镇	1
益农镇	9
石林镇	0
石桥街道	13
紫阳街道	19
胥口镇	1
航头镇	2
莪山畲族乡	0
蒋村街道	20
蜀山街道	16
衙前镇	11
西兴街道	5
西天目乡	2
转塘街道	13
运河镇	7
进化镇	16
里商乡	0
里山镇	1
金峰乡	0
钟山乡	2
钦堂乡	4
锦南街道	1
锦城街道	17
长河街道	7
闲林镇	5
闻堰镇	5
青山湖街道	4
靖江街道	7
马啸乡	0
高虹镇	1
鸠坑乡	1
鸬鸟镇	2
黄湖镇	2
龙岗镇	1
龙门镇	0
大洋镇	1
百丈镇	1
藻溪镇	2
大源镇	7
鹿山街道	1
高桥镇	5
洞桥镇	2
新桥乡	0
莲花镇	0
丁桥镇	3
东新街道	3
古荡街道	17
和睦街道	5
大关街道	20
拱宸桥街道	20
文新街道	0
米市巷街道	13
翠苑街道	24
良渚镇	20
三墩镇	15
小河街道	9
湖墅街道	18
祥符街道	3
西溪街道	17
彭埠镇	18
凯旋街道	37
北山街道	21
天水街道	24
文晖街道	7
朝晖街道	36
潮鸣街道	20
灵隐街道	11
笕桥镇	15
闸弄口街道	23
望江街道	25
清波街道	9
长庆街道	49
四季青街道	15
小营街道	38
湖滨街道	9
西湖街道	4
采荷街道	33
武林街道	24
上塘街道	0
党山镇	19

## Sheet: 2009
区县	街道	女乳腺
桐庐	百江镇	6
桐庐	莪山畲族乡	0
桐庐	分水镇	7
桐庐	凤川镇	3
桐庐	富春江镇	5
桐庐	合村乡	0
桐庐	横村镇	1
桐庐	江南镇	9
桐庐	旧县街道	1
桐庐	桐君街道	29
桐庐	新合乡	3
桐庐	瑶琳镇	4
桐庐	钟山乡	1
淳安	安阳乡	1
淳安	大市镇	0
淳安	汾口镇	5
淳安	枫树岭镇	1
淳安	富文乡	0
淳安	姜家镇	4
淳安	界首乡	2
淳安	金峰乡	0
淳安	鸠坑乡	1
淳安	浪川乡	1
淳安	里商乡	0
淳安	临岐镇	1
淳安	屏门乡	0
淳安	千岛湖镇	13
淳安	石林镇	0
淳安	宋村乡	0
淳安	王阜乡	2
淳安	威坪镇	0
淳安	文昌镇	2
淳安	瑶山乡	0
淳安	中洲镇	3
淳安	梓桐镇	2
淳安	左口乡	0
建德	大慈岩镇	1
建德	大同镇	8
建德	大洋镇	2
建德	更楼街道	2
建德	航头镇	4
建德	李家镇	0
建德	莲花镇	1
建德	梅城镇	6
建德	乾潭镇	5
建德	钦堂乡	0
建德	三都镇	4
建德	寿昌镇	10
建德	下涯镇	4
建德	新安江街道	18
建德	杨村桥镇	2
建德	洋溪街道	2
富阳	常安镇	3
富阳	常绿镇	5
富阳	场口镇	6
富阳	春建乡	1
富阳	春江街道	7
富阳	大源镇	9
富阳	东洲街道	14
富阳	洞桥镇	2
富阳	富春街道	34
富阳	高桥镇	5
富阳	湖源乡	1
富阳	环山乡	2
富阳	里山镇	1
富阳	灵桥镇	5
富阳	龙门镇	2
富阳	渌渚镇	3
富阳	鹿山街道	5
富阳	上官乡	3
富阳	受降镇	3
富阳	万市镇	5
富阳	新登镇	25
富阳	新桐乡	1
富阳	胥口镇	1
富阳	永昌镇	7
富阳	渔山乡	2
临安	板桥乡	0
临安	昌化镇	4
临安	大峡谷镇	1
临安	岛石镇	1
临安	高虹镇	0
临安	河桥镇	2
临安	横畈镇	1
临安	横路乡	0
临安	锦城街道	35
临安	乐平乡	3
临安	玲珑街道	7
临安	龙岗镇	0
临安	马啸乡	1
临安	千洪乡	1
临安	潜川镇	1
临安	青山湖街道	5
临安	清凉峰镇	1
临安	三口镇	1
临安	锦南街道	1
临安	太湖源镇	11
临安	太阳镇	2
临安	湍口镇	0
临安	西天目乡	1
临安	新桥乡	1
临安	於潜镇	10
临安	藻溪镇	4
上城	湖滨街道	17
上城	南星街道	21
上城	清波街道	17
上城	望江街道	23
上城	小营街道	43
上城	紫阳街道	21
下城	长庆街道	16
下城	朝晖街道	42
下城	潮鸣街道	25
下城	东新街道	17
下城	石桥街道	7
下城	天水街道	15
下城	文晖街道	8
下城	武林街道	16
江干	采荷街道	30
江干	丁桥镇	0
江干	笕桥镇	18
江干	九堡镇	1
江干	凯旋街道	36
江干	彭埠镇	13
江干	四季青街道	4
江干	闸弄口街道	17
拱墅	半山镇	7
拱墅	大关街道	18
拱墅	拱宸桥街道	9
拱墅	和睦街道	5
拱墅	湖墅街道	7
拱墅	康桥镇	3
拱墅	米市巷街道	15
拱墅	上塘街道	11
拱墅	祥符街道	11
拱墅	小河街道	7
西湖	北山街道	8
西湖	翠苑街道	28
西湖	古荡街道	17
西湖	蒋村街道	4
西湖	灵隐街道	12
西湖	留下街道	8
西湖	龙坞镇	4
西湖	三墩镇	16
西湖	文新街道	23
西湖	西湖街道	4
西湖	西溪街道	25
西湖	袁浦镇	9
西湖	周浦乡	3
西湖	转塘街道	10
滨江	长河街道	13
滨江	浦沿街道	23
滨江	西兴街道	20
萧山	北干街道	35
萧山	城厢街道	51
萧山	戴村镇	11
萧山	党山镇	16
萧山	党湾镇	14
萧山	瓜沥镇	34
萧山	河上镇	10
萧山	河庄街道	10
萧山	进化镇	13
萧山	靖江街道	16
萧山	开发区	1
萧山	坎山镇	29
萧山	临浦镇	17
萧山	楼塔镇	9
萧山	南阳街道	4
萧山	宁围镇	28
萧山	农场	1
萧山	浦阳镇	8
萧山	蜀山街道	11
萧山	所前镇	9
萧山	闻堰镇	10
萧山	新街镇	24
萧山	新塘街道	21
萧山	新湾街道	7
萧山	衙前镇	12
萧山	义蓬街道	21
萧山	义桥镇	7
萧山	益农镇	4
余杭	百丈镇	0
余杭	仓前镇	2
余杭	崇贤镇	5
余杭	东湖街道	2
余杭	黄湖镇	1
余杭	径山镇	9
余杭	良渚镇	14
余杭	临平街道	35
余杭	鸬鸟镇	4
余杭	南苑街道	5
余杭	瓶窑镇	8
余杭	乔司镇	14
余杭	仁和镇	7
余杭	塘栖镇	10
余杭	五常街道	5
余杭	闲林镇	4
余杭	星桥街道	6
余杭	余杭镇	6
余杭	运河镇	9
余杭	中泰乡	2
下沙	白杨街道	1
下沙	下沙街道	3
全市	总计	1734

## Sheet: 2010
区县	街道	女乳腺
桐庐	百江镇	2
桐庐	春江镇	0
桐庐	莪山畲族乡	0
桐庐	分水镇	3
桐庐	凤川镇	6
桐庐	富春江镇	14
桐庐	合村乡	1
桐庐	横村镇	4
桐庐	江南镇	9
桐庐	旧县街道	0
桐庐	桐君街道	36
桐庐	新合乡	1
桐庐	瑶琳镇	4
桐庐	钟山乡	3
淳安	安阳乡	3
淳安	大市镇	0
淳安	汾口镇	7
淳安	枫树岭镇	4
淳安	富文乡	0
淳安	横沿乡	1
淳安	姜家镇	1
淳安	界首乡	3
淳安	金峰乡	0
淳安	鸠坑乡	1
淳安	浪川乡	2
淳安	里商乡	0
淳安	临岐镇	3
淳安	屏门乡	3
淳安	千岛湖镇	14
淳安	石林镇	0
淳安	宋村乡	0
淳安	王阜乡	3
淳安	威坪镇	2
淳安	文昌镇	0
淳安	瑶山乡	1
淳安	中洲镇	3
淳安	梓桐镇	2
淳安	左口乡	0
建德	大慈岩镇	0
建德	大同镇	7
建德	大洋镇	2
建德	更楼街道	1
建德	航头镇	6
建德	李家镇	0
建德	莲花镇	1
建德	梅城镇	12
建德	乾潭镇	4
建德	钦堂乡	1
建德	三都镇	5
建德	寿昌镇	8
建德	下涯镇	0
建德	新安江街道	17
建德	杨村桥镇	1
建德	洋溪街道	3
富阳	常安镇	2
富阳	常绿镇	1
富阳	场口镇	4
富阳	春建乡	1
富阳	春江街道	6
富阳	大源镇	6
富阳	东洲街道	10
富阳	洞桥镇	5
富阳	富春街道	37
富阳	高桥镇	5
富阳	湖源乡	1
富阳	环山乡	0
富阳	里山镇	1
富阳	灵桥镇	3
富阳	龙门镇	1
富阳	渌渚镇	1
富阳	鹿山街道	0
富阳	上官乡	0
富阳	受降镇	3
富阳	万市镇	2
富阳	新登镇	12
富阳	新桐乡	0
富阳	胥口镇	3
富阳	永昌镇	3
富阳	渔山乡	3
临安	板桥乡	6
临安	昌化镇	6
临安	大峡谷镇	0
临安	岛石镇	1
临安	高虹镇	3
临安	河桥镇	4
临安	横畈镇	4
临安	横路乡	2
临安	锦城街道	20
临安	乐平乡	0
临安	玲珑街道	6
临安	龙岗镇	5
临安	吕化镇	0
临安	马啸乡	0
临安	千洪乡	0
临安	潜川镇	1
临安	青山湖街道	3
临安	清凉峰镇	3
临安	三口镇	0
临安	锦南街道	0
临安	太湖源镇	6
临安	太阳镇	3
临安	湍口镇	1
临安	西天目乡	3
临安	新桥乡	0
临安	於潜镇	4
临安	藻溪镇	1
西湖名胜区	西湖街道	5
上城	湖滨街道	10
上城	南星街道	13
上城	清波街道	21
上城	望江街道	24
上城	小营街道	42
上城	紫阳街道	26
下城	长庆街道	21
下城	朝晖街道	31
下城	潮鸣街道	26
下城	东新街道	17
下城	石桥街道	2
下城	天水街道	20
下城	文晖街道	17
下城	武林街道	22
江干	采荷街道	34
江干	丁桥镇	1
江干	笕桥镇	5
江干	江干区	0
江干	九堡镇	5
江干	凯旋街道	16
江干	彭埠镇	7
江干	四季青街道	9
江干	闸弄口街道	26
拱墅	半山镇	4
拱墅	大关街道	20
拱墅	拱宸桥街道	16
拱墅	和睦街道	13
拱墅	湖墅街道	10
拱墅	康桥镇	1
拱墅	米市巷街道	18
拱墅	上塘街道	4
拱墅	祥符街道	9
拱墅	小河街道	12
西湖	北山街道	18
西湖	翠苑街道	19
西湖	古荡街道	14
西湖	蒋村街道	2
西湖	灵隐街道	16
西湖	留下街道	8
西湖	龙坞镇	1
西湖	三墩镇	21
西湖	文新街道	20
西湖	西湖街道	0
西湖	西溪街道	33
西湖	袁浦镇	7
西湖	周浦乡	2
西湖	转塘街道	12
滨江	长河街道	11
滨江	浦沿街道	16
滨江	西兴街道	8
萧山	北干街道	32
萧山	城厢街道	62
萧山	戴村镇	15
萧山	党山镇	8
萧山	党湾镇	9
萧山	瓜沥镇	24
萧山	河上镇	7
萧山	河庄街道	16
萧山	近江镇	0
萧山	进化镇	21
萧山	靖江街道	8
萧山	坎山镇	19
萧山	临浦镇	29
萧山	楼塔镇	6
萧山	南阳街道	9
萧山	宁围镇	28
萧山	浦阳镇	10
萧山	前进街道	0
萧山	三口镇	0
萧山	蜀山街道	9
萧山	所前镇	14
萧山	闻堰镇	10
萧山	新街镇	31
萧山	新塘街道	26
萧山	新湾街道	10
萧山	衙前镇	5
萧山	义蓬街道	19
萧山	义桥镇	19
萧山	益农镇	11
余杭	百丈镇	1
余杭	仓前镇	2
余杭	崇贤镇	14
余杭	东湖街道	6
余杭	黄湖镇	3
余杭	黄湾镇	0
余杭	径山镇	8
余杭	良渚镇	28
余杭	临平街道	38
余杭	鸬鸟镇	1
余杭	南苑街道	8
余杭	瓶窑镇	24
余杭	乔司镇	18
余杭	仁和镇	9
余杭	三墩镇	0
余杭	塘栖镇	19
余杭	五常街道	9
余杭	闲林镇	14
余杭	星桥街道	6
余杭	义武镇	2
余杭	余杭镇	18
余杭	运河镇	16
余杭	中泰乡	9
下沙	白杨街道	2
下沙	下沙街道	1
	总计	1824

## Sheet: 2011
区县	街道	女乳腺癌
滨江区	长河街道	15
	浦沿街道	17
	西兴街道	9
滨江区 汇总		41
淳安县	安阳乡	3
	大市镇	1
	汾口镇	6
	枫树岭镇	1
	富文乡	0
	姜家镇	2
	界首乡	1
	金峰乡	0
	鸠坑乡	0
	浪川乡	2
	里商乡	2
	临岐镇	0
	屏门乡	1
	千岛湖镇	12
	石林镇	0
	宋村乡	0
	王阜乡	2
	威坪镇	3
	文昌镇	1
	瑶山乡	0
	中洲镇	0
	梓桐镇	1
	左口乡	3
淳安县 汇总		41
富阳市	常安镇	3
	常绿镇	7
	场口镇	4
	春建乡	0
	春江街道	3
	大源镇	3
	东洲街道	5
	洞桥镇	3
	富春街道	43
	高桥镇	5
	湖源乡	3
	环山乡	1
	里山镇	0
	灵桥镇	6
	龙门镇	2
	渌渚镇	2
	鹿山街道	2
	上官乡	0
	受降镇	1
	万市镇	5
	新登镇	18
	新桐乡	0
	胥口镇	2
	永昌镇	3
	渔山乡	1
富阳市 汇总		122
拱墅区	半山镇	3
	不详	1
	大关街道	25
	拱宸桥街道	15
	和睦街道	6
	湖墅街道	12
	康桥镇	2
	米市巷街道	18
	上塘街道	11
	祥符街道	15
	小河街道	10
拱墅区 汇总		118
建德市	大慈岩镇	2
	大同镇	2
	大洋镇	3
	更楼街道	4
	航头镇	4
	李家镇	2
	莲花镇	0
	梅城镇	12
	乾潭镇	7
	钦堂乡	0
	三都镇	4
	寿昌镇	2
	下涯镇	3
	新安江街道	18
	杨村桥镇	3
	洋溪街道	2
建德市 汇总		68
江干区	采荷街道	35
	丁桥镇	5
	笕桥镇	8
	九堡镇	5
	凯旋街道	27
	彭埠镇	10
	四季青街道	17
	闸弄口街道	32
江干区 汇总		139
临安市	板桥乡	1
	昌化镇	2
	大峡谷镇	1
	岛石镇	2
	高虹镇	3
	河桥镇	4
	横畈镇	1
	横路乡	1
	锦城街道	27
	锦南街道	2
	乐平乡	0
	玲珑街道	5
	龙岗镇	1
	马啸乡	1
	千洪乡	1
	潜川镇	4
	青山湖街道	7
	清凉峰镇	1
	三口镇	0
	太湖源镇	7
	太阳镇	3
	湍口镇	0
	西天目乡	0
	新桥乡	0
	於潜镇	7
	藻溪镇	1
临安市 汇总		82
上城区	湖滨街道	19
	南星街道	17
	清波街道	11
	望江街道	27
	小营街道	30
	紫阳街道	27
上城区 汇总		131
桐庐县	百江镇	3
	莪山畲族乡	2
	分水镇	15
	凤川镇	3
	富春江镇	3
	合村乡	2
	横村镇	12
	江南镇	7
	旧县街道	0
	桐君街道	38
	新合乡	2
	瑶琳镇	9
	钟山乡	2
桐庐县 汇总		98
西湖风景名胜区	西湖街道	6
西湖风景名胜区 汇总		6
西湖区	北山街道	11
	翠苑街道	17
	古荡街道	14
	蒋村街道	10
	灵隐街道	7
	留下街道	10
	龙坞镇	3
	三墩镇	15
	文新街道	27
	西溪街道	27
	袁浦镇	4
	周浦乡	3
	转塘街道	7
西湖区 汇总		155
下城区	长庆街道	11
	朝晖街道	29
	潮鸣街道	20
	东新街道	27
	石桥街道	13
	天水街道	11
	文晖街道	18
	武林街道	21
下城区 汇总		150
下沙开发区	白杨街道	4
	下沙街道	4
下沙开发区 汇总		8
萧山区	北干街道	29
	城厢街道	67
	戴村镇	13
	党山镇	17
	党湾镇	13
	瓜沥镇	32
	河上镇	6
	河庄街道	19
	进化镇	10
	靖江街道	10
	坎山镇	18
	临江街道	0
	临浦镇	22
	楼塔镇	11
	南阳街道	8
	宁围镇	26
	浦阳镇	15
	前进街道	1
	蜀山街道	13
	所前镇	12
	闻堰镇	10
	新街镇	29
	新塘街道	28
	新湾街道	5
	衙前镇	14
	义蓬街道	17
	义桥镇	9
	益农镇	7
萧山区 汇总		461
余杭区	百丈镇	3
	仓前镇	7
	崇贤镇	6
	东湖街道	5
	黄湖镇	4
	径山镇	7
	良渚镇	18
	临平街道	42
	鸬鸟镇	2
	南苑街道	11
	瓶窑镇	9
	乔司镇	15
	仁和镇	11
	塘栖镇	14
	五常街道	5
	闲林镇	3
	星桥街道	5
	余杭镇	16
	运河镇	10
	中泰乡	3
余杭区 汇总		196
总计		1816

## Sheet: 2012
区县	街道	女乳腺癌
滨江区	长河街道	21
	浦沿街道	16
	西兴街道	13
滨江区 汇总		50
淳安县	安阳乡	1
	大市镇	3
	汾口镇	3
	枫树岭镇	2
	富文乡	0
	姜家镇	4
	界首乡	1
	金峰乡	0
	鸠坑乡	1
	浪川乡	4
	里商乡	1
	临岐镇	0
	屏门乡	1
	千岛湖镇	23
	石林镇	0
	宋村乡	2
	王阜乡	4
	威坪镇	4
	文昌镇	4
	瑶山乡	1
	中洲镇	2
	梓桐镇	2
	左口乡	1
淳安县 汇总		64
富阳市	常安镇	3
	常绿镇	3
	场口镇	3
	春建乡	2
	春江街道	5
	大源镇	8
	东洲街道	6
	洞桥镇	5
	富春街道	38
	高桥镇	10
	湖源乡	2
	环山乡	2
	里山镇	3
	灵桥镇	3
	龙门镇	0
	渌渚镇	6
	鹿山街道	4
	上官乡	1
	受降镇	5
	万市镇	3
	新登镇	13
	新桐乡	2
	胥口镇	6
	永昌镇	0
	渔山乡	1
富阳市 汇总		134
拱墅区	半山镇	7
	大关街道	20
	拱宸桥街道	10
	和睦街道	3
	湖墅街道	7
	康桥镇	5
	米市巷街道	18
	上塘街道	7
	祥符街道	7
	小河街道	18
拱墅区 汇总		101
建德市	大慈岩镇	1
	大同镇	8
	大洋镇	5
	更楼街道	5
	航头镇	6
	李家镇	3
	莲花镇	1
	梅城镇	8
	乾潭镇	5
	钦堂乡	1
	三都镇	4
	寿昌镇	8
	下涯镇	5
	新安江街道	20
	杨村桥镇	2
	洋溪街道	2
建德市 汇总		84
江干区		2
	采荷街道	22
	丁桥镇	8
	笕桥镇	17
	九堡镇	9
	凯旋街道	18
	彭埠镇	11
	四季青街道	13
	闸弄口街道	27
江干区 汇总		128
临安市	板桥乡	2.01
	昌化镇	4
	岛石镇	0.72
	高虹镇	6
	河桥镇	6
	锦城街道	25
	锦南街道	2
	玲珑街道	4
	龙岗镇	0.48
	潜川镇	1.77
	青山湖街道	3.48
	清凉峰镇	1.36
	太湖源镇	11
	太阳镇	3.78
	西天目乡	1.14
	湍口镇	1
	於潜镇	4.4
	三口镇	0.99
	横畈镇	2.52
	藻溪镇	1.86
	千洪乡	0.6
	横路乡	2.22
	乐平乡	1.23
	大峡谷镇	0.52
	马啸乡	0.64
	新桥乡	0.28
临安市 汇总		89
上城区		1
	湖滨街道	18
	南星街道	15
	清波街道	6
	望江街道	24
	小营街道	27
	紫阳街道	20
上城区 汇总		112
桐庐县	百江镇	9
	莪山畲族乡	2
	分水镇	7
	凤川镇	3
	富春江镇	3
	合村乡	1
	横村镇	8
	江南镇	7
	旧县街道	3
	桐君街道	31
	新合乡	1
	瑶琳镇	7
	钟山乡	4
桐庐县 汇总		86
西湖风景名胜区	西湖街道	2
西湖风景名胜区 汇总		2
西湖区		0
	北山街道	9
	翠苑街道	20
	古荡街道	14
	蒋村街道	17
	灵隐街道	12
	留下街道	8
	龙坞镇	2
	三墩镇	22
	文新街道	14
	西溪街道	27
	袁浦镇	7
	周浦乡	5
	转塘街道	12
西湖区 汇总		170
下城区		2
	长庆街道	22
	朝晖街道	25
	潮鸣街道	23
	东新街道	24
	石桥街道	11
	天水街道	18
	文晖街道	16
	武林街道	16
下城区 汇总		157
下沙开发区	白杨街道	3
	下沙街道	7
下沙开发区 汇总		10
萧山区		0
	北干街道	25
	城厢街道	46
	戴村镇	7
	党山镇	18
	党湾镇	12
	瓜沥镇	29
	河上镇	12
	河庄街道	14
	进化镇	11
	靖江街道	13
	坎山镇	17
	临江街道	1
	临浦镇	16
	楼塔镇	9
	南阳街道	15
	宁围镇	17
	浦阳镇	7
	前进街道	0
	蜀山街道	14
	所前镇	6
	闻堰镇	14
	新街镇	16
	新塘街道	22
	新湾街道	6
	衙前镇	6
	义蓬街道	25
	义桥镇	11
	益农镇	11
萧山区 汇总		400
余杭区	百丈镇	0
	仓前镇	8
	崇贤镇	7
	东湖街道	6
	黄湖镇	2
	径山镇	9
	良渚镇	31
	临平街道	20
	鸬鸟镇	3
	南苑街道	11
	瓶窑镇	10
	乔司镇	12
	仁和镇	16
	塘栖镇	17
	五常街道	6
	闲林镇	9
	星桥街道	3
	余杭镇	21
	运河镇	10
	中泰乡	3
余杭区 汇总		203
(空白)	(空白)
(空白) 汇总
总计		1790
