# Supplementary material for: A Geographic Analysis about the Spatiotemporal Pattern of Breast Cancer in Hangzhou from 2008 to 2012
Source: PLoS One. 2016 Jan 25;11(1):e0147866. doi: 10.1371/journal.pone.0147866 (PMC4726732; doi:10.1371/journal.pone.0147866)
Supplement: S2 Table — (XLSX) [file pone.0147866.s005.xlsx]

## Sheet: annual income
annual income (yuan/person)
Time	Town	Township
2008	9806a	7429
	(9216-10396) a	(6671-8187)
2009	11696	8172
	(9732-13668)	(7330-9014)
2010	11668	8948
	(11011-12325)	(7936-9959)
2011	12946	10097
	(12204-13688)	(8982-11211)
2012	14678	10849
	(13838-15517)	(9383-12314)
P for trend	0.008**	0.001**
aacwrage annual income and 95% confidence interval (township level)
*Significant at 0.05 level
**Significant at 0.01 level

## Sheet: doctors
No. Doctors in county level
time	Tonglu	Chunan	Jiande	Fuyang	Linan
2008	546	487	759	1017	781
2009	588	509	815	1080	885
2010	615	524	836	1249	892
2011	672	566	834	1326	970
2012	726	583	861	1348	975
P for trend	0.001**	0.002**	0.027*	0.007**	0.015*
*Significant at 0.05 level
**Significant at 0.01 level

## Sheet: Hospitals
Mo.hospital at county level
time	Tonglu	Chunan	Jiande	Fuyang	Linan
2008	5	5	8	6	9
2009	5	5	7	6	10
2010	5	5	8	9	11
2011	5	6	9	9	16
2012	10	6	8	9	19
P for trend	0.182	0.058	0.45	0.058	0.011*
**Significant at 0.01 level
*Significant at 0.05 level

## Sheet: Hospital Beds
No. hospitl beds at county level
time	Tonglu	Chunan	Jiande	Fuyang	Linan
2008	711	554	993	1088	1188
2009	665	613	1284	1234	1267
2010	792	661	1364	1373	1319
2011	906	800	1386	1400	1580
2012	1053	972	1468	1455	1688
P for trend	0.020*	0.008**	0.033*	0.010**	0.007**
**Significant at 0.01 level
*Significant at 0.05 level
